# Supplementary material for: Assisted delivery of antisense therapeutics in animal models of heritable neurodegenerative and neuromuscular disorders: a systematic review and meta-analysis
Source: Sci Rep. 2018 Mar 8;8:4181. doi: 10.1038/s41598-018-22316-7 (PMC5843643; doi:10.1038/s41598-018-22316-7)
Supplement: Supplementary file 2 — Supplementary Table S1 [file 41598_2018_22316_MOESM2_ESM.xlsx]

## Sheet: Study characteristics
Ref	Author, year	Disease model	Species	Sex	Age	# mice per group	Antisense oligonucleotide chemistry	Delivery system	Carrier	Covalent/ non-covalent	Route of administration	Dosing regimen	Concentration	Duration of study	Untreated or mock treated disease model	Naked AON treated disease model	Outcomes
1	Alter et al., 2009	Duchenne Muscular Dystrophy	mouse	?	4-5 weeks	n=3-5	PMO	lipid	Microbubbles	non-covalent	intravenous	Single dose	16 mg/kg	1 week	y	y	protein expression toxicity
2	Aoki et al., 2012	Duchenne Muscular Dystrophy	mouse	male	5 week old	n=4-6	PMO	dendrimer	Octa-guanidine dendrimer (Vivo-morpholino)	covalent	intramuscular or intravenous	single dose (im) or 5x biweekly (iv)	1.5 ug vPMO 10 ug PMO (i.m.); 12 mg/kg (iv)	1 week (2 weeks (im); 8 weeks (iv))	y	n	exon skipping protein expression histology motor function serum biomarkers toxicity
3	Bartoli et al., 2006	Duchenne Muscular Dystrophy	mouse	male	7-10 weeks	n=4	snRNA	viral	AAV2/1 U7	non-covalent	intramuscular	single dose	1.5*10^10 to 6*10^11 viral genomes	9 weeks	y	n	exon skipping protein expression membrane integrity histology serum biomarkers
4	Bassi et al., 2012	Duchenne Muscular Dystrophy	mouse	male	6 weeks	n=4	2'OMe PS	polymer	ZM2	non-covalent	intraperitoneal	weekly for 7 weeks	7.5 mg/kg/week	19 weeks	y	y	exon skipping protein expression toxicity
5	Betts et al., 2012	Duchenne Muscular Dystrophy	mouse	?	4.5-5.5 months	n=3	PMO	peptide	Pip5e (RXRRBRRXRILFQYRXRBRXRB) and Pip6a-h	covalent	intravenous	single dose	12.5mg/kg, 160 uL	2 weeks	y	n	exon skipping protein expression serum biomarkers toxicity
6	Betts et al., 2015a	Duchenne Muscular Dystrophy	mouse	male	12 weeks	n=9-10	PMO	peptide	Pip6f	covalent	intravenous	4x daily followed by 5x biweekly	10 mg/kg	12 weeks	y	n	mRNA levels/exon skipping protein expression membrane integrity histology cardiac function serum biomarkers toxicity
7	Betts et al., 2015b	Duchenne Muscular Dystrophy	mouse	male	21 weeks	n=3-10	PMO	peptide	B-peptide	covalent	intraperitoneal or intravenous	single dose	19 mg/kg	3 weeks	y	n	mRNA levels/exon skipping protein expression membrane integrity motor function cardiac function neuromuscular junctions
8	Bish et al., 2012	Duchenne Muscular Dystrophy	dog	?	5-13 months (12-19 kg)	n=1-3	snRNA	viral	rAAV6 U7	non-covalent	transendocardial	single dose	5*10^11 ; 1.8*10^12 ; 1.4*10^13 viral genomes/kg	13 months	y	n	exon skipping protein expression histology cardiac function
9	Bremmer-Bout et al., 2004	Duchenne Muscular Dystrophy	mouse	?	10 weeks	?	2'OMe PS	polymer	PEI (ExGen 500) or SAINT-18	non-covalent	intramuscular	2 injections in 24-h interval	0.36 - 5.4 nmol (40 uL)	28 days	y	n	exon skipping protein expression toxicity
10	Burki et al., 2015	Duchenne Muscular Dystrophy	mouse	?	?	n=3	PMO	peptide	Pip6a (RXRRBRRXRYQFLIRXRBRXRB)	covalent	subcutaneous	single dose	12.5 mg/kg (PPMO) or 9.4 mg/kg (PMO)	24 hours	n	y	pharmacokinetics biodistribution
11	Chiper et al., 2017	Duchenne Muscular Dystrophy	mouse	?	9-14 weeks	n=2	2'OMe PS	polymer	salicylamide-oligoethylenimine (SaOEI); salicylamide-oligoethylenimine methoxyethoxypolyethyleneglycol 550 (SaOEI-OEG)	non-covalent	intramuscular	weekly for 3 weeks	5 ug	3 weeks	y	y	protein expression
12	Coady et al., 2008	Spinal Muscular Atrophy	mouse	?	neonatal (2 days)	n=4-5	plasmid DNA	polymer	PEI (25 kDa linear homopolymer)	non-covalent	intracerebroventricular	single dose	5 ug/uL (10 ug; 1.14x10^12 plasmid copies)	?	y	n	exon skipping protein expression
13	Coenen-Stass et al., 2015	Duchenne Muscular Dystrophy	mouse	male	12 weeks	n=8	PMO	peptide	Pip6a (RXRRBRRXRYQFLIRXRBRXRB)	covalent	intravenous	single dose	12.5 mg/kg	2 weeks	y	n	exon skipping protein expression serum biomarkers
14	Crisp et al., 2011	Duchenne muscular dystrophy	mouse	?	6 months (mdx); 10 days (dKO)	n=3-8	PMO	peptide	P007 ((RXR)4XB) and B peptide ((RXRRBR)2XB)	covalent	intravenous or intraperitoneal	single dose (mdx); 6x weekly then monthly for … months (dKO); weekly for 23 weeks	18.75 mg/kg (mdx); 25 mg/kg/week (dKO); 25 mg/kg/week	2 weeks; 18 months; 25 weeks	y	n	protein expression histology motor function cardiac function
15	Dabertrand et al., 2010	Duchenne Muscular Dystrophy	mouse	?	8-12 months	n=12	2'OMe PS	polymer	PEI (JetPEI)	non-covalent	intraperitoneal	0, 5 and 10 days	15 uM	2 weeks	y	n	mRNA levels/exon skipping protein expression calcium response
16	Dal Mas et al., 2015	Spinal Muscular Atrophy	mouse	male and female	neonatal (1 day)	n=4	snRNA	viral	scAAV9 U1	non-covalent	intraperitoneal	single dose	2-2.23*10^13 viral genomes	4 weeks	y	n	mRNA levels/exon skipping toxicity
17	Dallerac et al., 2011	Duchenne Muscular Dystrophy	mouse	male	7-9 weeks	n=11-12	snRNA	viral	AAV2/1 U7	non-covalent	intrahippocampal	single dose	4.2*10^9 viral genomes	2 months	y	n	exon skipping protein expression electrophysiology toxicity
18	Denti et al., 2006a	Duchenne Muscular Dystrophy	mouse	?	6 weeks	n=3	snRNA	viral	AAV2/1 U1	non-covalent	intravenous	single dose	3-4*10^12 viral genomes	12 weeks	y	n	mRNA levels/exon skipping protein expression motor function serum biomarkers biodistribution
19	Denti et al., 2006b	Duchenne Muscular Dystrophy	mouse	?	6 weeks	n=10	snRNA	viral	AAV2/1 U1/U7	non-covalent	intramuscular	single dose	1.3*10^12 (TA) and 2.4*10^12 (gastrocnemius) viral genomes	3 months	y	n	mRNA levels/exon skipping protein expression histology motor function
20	Denti et al., 2008	Duchenne Muscular Dystrophy	mouse	female	6 weeks	n=2	snRNA	viral	AAV2/1 U1	non-covalent	intravenous	single dose	3*10^12 genome copies	74 weeks	y	n	mRNA levels/exon skipping protein expression histology motor function
21	Doran et al., 2009	Duchenne Muscular Dystrophy	mouse	?	3 days	n=5	PMO	peptide	P007 ((RXR)4XB)	covalent	intraperitoneal	weekly for 10 weeks	10 mg/kg/week	10 weeks	y	n	exon skipping protein expression
22	Echigoya et al., 2015	Duchenne Muscular Dystrophy	mouse	male	8 weeks	n=4-6	PMO	dendrimer	Octa-guanidine dendrimer (Vivo-morpholino)	covalent	intramuscular or intravenous	single dose (im) or 9x biweekly (iv)	0.3 ug (im) or 6/mg/kg/injection (iv)	16 weeks	y	n	exon skipping protein expression histology motor function serum biomarkers toxicity
23	Echigoya et al., 2017	Duchenne Muscular Dystrophy	dog	male and female	4-5 months; 2-9 months	n=1-6	PMO	peptide	B peptide	covalent	intramuscular, intravenous or intra-arterial	single dose; 4x biweekly; weekly for 5 weeks	12 mg/kg (PPMO); 120 mg/kg (PMO)	2-10 weeks	y	y	mRNA levels/exon skipping protein expression motor function performance in behavioral tests cardiac function electrophysiology toxicity
24	Eckenfelder et al., 2012	Duchenne Muscular Dystrophy	mouse	?	5 months	n=3	snRNA	viral	AAV2/8 U7	non-covalent	intramuscular	single dose	5*10^9, 2*10^10 or 10^11 viral genomes	4 weeks	y	n	mRNA levels/exon skipping protein expression
25	Falzarano et al., 2013	Duchenne Muscular Dystrophy	mouse	?	6 weeks	n=3	2'OMe PS	polymer	ZM2 (+/- alginate)	non-covalent	oral	2x per week for 16 weeks or 3x per week for 12 weeks	225 ug or 200 ug per administration (240 mg/kg total)	17 weeks	y	n	exon skipping protein expression biodistribution
26	Ferlini et al., 2010	Duchenne Muscular Dystrophy	mouse	?	6 weeks	n=4	2'OMe PS	polymer	ZM2	non-covalent	intraperitoneal	weekly for 7 weeks	7.5 mg/kg/week	8 weeks	y	y	exon skipping protein expression
27	Fletcher et al., 2006	Duchenne Muscular Dystrophy	mouse	?	6 weeks	n=4-8	2'OMe PS; PMO; PNA	polymer	F127 pluronic block copolymer	non-covalent	intramuscular	single dose	2-10 ug	2 weeks	y	y	exon skipping protein expression
28	Fletcher et al., 2007	Duchenne Muscular Dystrophy	mouse	?	neonatal; 4 weeks; 52 weeks	n=11-79	PMO	peptide	P007 ((RXR)4XB)	covalent	intraperitoneal	weekly for 4 weeks	1-25 mg/kg	26 weeks	y	n	mRNA levels/exon skipping protein expression histology body weight serum biomarkers toxicity
29	Gao et al., 2014	Duchenne Muscular Dystrophy	mouse	?	6-8 weeks	n=3	PMO	peptide	M12 (RRQPPRSISSHP) and MSP (ASSLNIA)	covalent	intravenous	weekly for 3 weeks or single dose	25 mg/kg or 75 mg/kg	3 weeks?	y	y	exon skipping protein expression motor function biodistribution serum biomarkers toxicity
30	Gebski et al., 2003	Duchenne Muscular Dystrophy	mouse	?	21 days	?	PMO	lipid	Lipofectin	non-covalent	intramuscular	single dose	1 ug	2 weeks	y	n	exon skipping protein expression
31	Godfrey et al., 2015	Duchenne Muscular Dystrophy	mouse	male	12 weeks	n=3-7	PMO	peptide	Pip6a; B peptide; B-MSP; Pip6e; Pip6b; Pip6f	covalent	intravenous	single dose or 10x biweekly	3-12.5 mg/kg or 12.5 mg/kg/injection	2 weeks; 14 weeks	y	y	exon skipping protein expression histology motor function serum biomarkers
32	Goyenvalle et al., 2004	Duchenne Muscular Dystrophy	mouse	?	6 weeks	n=3-14	snRNA	viral	AAV2/1 U7	non-covalent	intramuscular or intra-arterial	single dose	0.2 to 1*10^12 viral genomes (TA), 0.4 to 2*10^11 viral genomes (TA and EDL) or 4*10^12 to 2*10^13 viral genomes (intra-arterial)	13 weeks	y	n	mRNA levels/exon skipping protein expression membrane integrity motor function
33	Goyenvalle et al., 2009	Duchenne Muscular Dystrophy	mouse	?	6-8 weeks	?	snRNA	viral	AAV2/1 U7	non-covalent	intramuscular	single dose	1*10^11 viral genomes	4 weeks	y	n	exon skipping
34	Goyenvalle et al., 2010	Duchenne Muscular Dystrophy	mouse	?	10 days	n=5-9	PMO	peptide	P007 ((RXR)4XB)	covalent	intraperitoneal	weekly for 6 weeks	25 mg/kg/week	13 weeks	y	n	exon skipping protein expression histology motor function survival serum biomarkers
35	Goyenvalle et al., 2012a	Duchenne Muscular Dystrophy	mouse	?	3 weeks	n=6	snRNA	viral	scAAV9 U7	non-covalent	intravenous	single dose	1*10^13 viral genomes	1 year	y	n	exon skipping protein expression histology motor function performance in behavioral tests survival serum biomarkers
36	Goyenvalle et al., 2012b	Duchenne Muscular Dystrophy	mouse	?	6-8 weeks	?	snRNA	viral	AAV2/1 U7	non-covalent	intramuscular	single dose	1*10^11 viral genomes	4 weeks	y	n	exon skipping
37	Graham et al., 2004	Duchenne Muscular Dystrophy	mouse	?	6 weeks	?	2'OMe PS (5-methylcytosine)	polymer	PEI (ExGen500)	non-covalent	intramuscular	0 and 7 days	25 ug	14 days	y	n	protein expression
38	Hammond et al., 2016	Spinal Muscular Atrophy	mouse	?	neonatal	n=9-20	PMO	peptide	Pip6a	covalent	intravenous	single dose or day 0 and 2	2.5, 5 or 10 ug/g PPMO; 10 ug/g PMO	420 days	y	y	mRNA levels/exon skipping protein expression body weight motor function survival serum biomarkers toxicity neuromuscular junctions
39	Han et al., 2016	Duchenne Muscular Dystrophy	mouse	male and female	6-8 weeks	n=6	PMO; 2'OMe	carbohydrate	carbohydrates (arabinose, glucose, sorbitol, galactose, fructose, xylitol, glucose/fructose, glucose/fructose/xylitol, mannose)	non-covalent	intravenous	weekly for 3 weeks or weekly for 3 weeks followed by monthly for 5 months	25-100 mg/kg/week or 50 mg/kg/week followed by 50 mg/kg/month	5 weeks (short-term); 6 months (long-term)	y	y	exon skipping protein expression histology body weight motor function biodistribution serum biomarkers toxicity
40	Hoen et al., 2006	Duchenne Muscular Dystrophy	mouse	?	6 weeks	?	2'OMe PS and snRNA	polymer or viral	PEI (Exgen 500), Optison or F127, AAV2/1 U7	non-covalent	intramuscular	2 injections at 48 hours interval or single dose	2 x 3.5 nmol (50 uL) or 2*10^11 viral genomes	10 days or 4 weeks	y	y	mRNA levels/exon skipping protein expression histology
41	Ivanova et al., 2008	Duchenne Muscular Dystrophy	mouse	?	6-8 weeks	n=3-5	PNA	peptide	Pip1, Pip2a, Pip2b and (RXR)4	covalent	intramuscular	single dose	125 ug/uL (5 ug)	2 weeks	y	y	exon skipping protein expression
42	Jearawiriyapaisarn et al., 2008	Duchenne Muscular Dystrophy	mouse	?	7-8 weeks	n=2-20	PMO	peptide	B peptide (RXRRBR)2XB	covalent	intraperitoneal, intravenous or subcutaneous	daily for 4 days	12 mg/kg/day	7 months	y	n	exon skipping protein expression histology serum biomarkers toxicity
43	Jearawiriyapaisarn et al., 2010	Duchenne Muscular Dystrophy	mouse	?	8-16 weeks	n=30-47	PMO	peptide	B peptide (RXRRBR)2XB	covalent	intravenous	daily for 4 days two cycles with two weeks interval	12 mg/kg/day	17 weeks	y	n	exon skipping protein expression histology body weight cardiac function serum biomarkers toxicity
44	Jirka et al., 2014	Duchenne Muscular Dystrophy	mouse	?	4-5 weeks	n=5 per group; n=1 for each peptide (13 peptides in total)	2'OMe PS	peptide	P4 (LGAQSNF)	covalent	subcutaneous	4x per week for 6 weeks	50 mg/kg or 6.8 umol (equimolar)	7 weeks	n	y	exon skipping protein expression body weight pharmacokinetics biodistribution toxicity
45	Kim et al., 2009	Duchenne Muscular Dystrophy	mouse	?	6-8 weeks	n=2	2'OMe PS	polymer	PEG-polycaprolactone (OCL) polymersomes	non-covalent	intramuscular	single dose	5 ug	3 weeks	y	y	protein expression
46	Koebis et al., 2013	Myotonic Dystrophy type 1	mouse	?	6 weeks	n=3-5	PMO	lipid	bubble liposomes	non-covalent	intramuscular	weekly for 3 weeks	20 ug PMO and 30 uL of bubble liposomes	3 weeks	y	y	exon skipping protein expression electrophysiology
47	Lee et al., 2002	Huntington’s disease	mouse	male	7-8 weeks	n=3	PNA	antibody	mAb (8D3 anti-mouse TfR)	covalent	intravenous	single dose	185 kBq (5 μCi) of [125I]-HD-PNA with or without conjugation to 2 μg of 8D3-SA in 0.01 mol/L PBS (pH = 7.4)		n	y	pharmacokinetics biodistribution
48	Leger et al., 2013	Myotonic Dystrophy type 1	mouse	male and female	?	n=3-8	PMO	peptide	B peptide (Ac(RXRRBR)2XB-OH) and K peptide (Ac(RXR)4XB-OH) = P007	covalent	intramuscular or intravenous	single dose (im) or weekly for 3 weeks (iv)	20 ug (im) or 30 mg/kg	7 weeks	y	y	mRNA levels/exon skipping protein expression electrophysiology toxicity
49	Lu et al., 2003	Duchenne Muscular Dystrophy	mouse	?	2 weeks; 4-6 weeks; 6 months	n=4-6	2'OMe PS	polymer	F127 pluronic block copolymer	non-covalent	intramuscular	single dose; readministration after 3 months	5 ug 2OMeAO + 300 ug/mL F127 (1/3 of this amount for 2 week old mice)	2 weeks; 4 weeks	y	y	protein expression motor function toxicity
50	Lu et al., 2005	Duchenne Muscular Dystrophy	mouse	?	20-21 days; 6-8 weeks; 6-7 months	n=4-6	2'OMe	polymer	F127 pluronic block copolymer	non-covalent	intravenous	single dose or weekly for 3 weeks	10 mg/mL (100 uL (3-week-old) or 200 uL)	3 months	y	n	exon skipping protein expression serum biomarkers toxicity
51	Lu-Nguyen et al., 2015	Duchenne Muscular Dystrophy	mouse	male	neonatal	n=4-7	PMO	peptide	B peptide (RXRRBR)2XB	covalent	intraperitoneal	day 0, week 3 and week 6	10 mg/kg (each BPMO)	9 weeks	y	n	exon skipping protein expression histology body weight muscle mass
52	Malerba et al., 2012	Duchenne Muscular Dystrophy	mouse	male and female	6 weeks	n=3-4	PMO	peptide or dendrimer	B peptide and Octa-guanidine dendrimer (Vivo-morpholino)	covalent	intramuscular	single dose	10 ug (each)	8 weeks	y	n	exon skipping protein expression histology body weight muscle mass toxicity
53	Mann et al., 2001	Duchenne Muscular Dystrophy	mouse	?	3 weeks	n=1-2	2'OMe	lipid	Lipofectin	non-covalent	intramuscular	weekly for 4 weeks (right quadriceps-femoris complex) or biweekly for 4 weeks (left side)	1ug AON + 2 ug Lipofectin	5 weeks	y	n	protein expression
54	Mitrpant et al., 2009	Duchenne Muscular Dystrophy	mouse	?	?	?	PMO	peptide	P007 ((RXR)4XB)	covalent	intramuscular	single dose	40 ug	2 weeks	y	n	exon skipping protein expression
55	Morcos et al., 2008	Duchenne Muscular Dystrophy	mouse	?	9 weeks	n=2	PMO	dendrimer	Octa-guanidine dendrimer (Vivo-morpholino)	covalent	intravenous	daily for 4 days	12.5 mg/kg ; 25 mg/kg	16 days	y	n	exon skipping protein expression toxicity
56	Nakamura et al., 2004	Familial Amyloidotic Polyneuropathy	mouse	?	10-12 weeks	n=5	part PS	protein	Atelocollagen	non-covalent	liver injection	single dose	10 uM (400 uL)	2 weeks	y	n	protein expression gene conversion
57	Negishi et al., 2014	Duchenne Muscular Dystrophy	mouse	male	5-6 weeks	n=6	PMO	lipid	Bubble liposomes	non-covalent	intramuscular	single dose	40uL (5 ug PMO + 30 ug Liposome)	2 weeks	y	y	exon skipping protein expression serum biomarkers membrane integrity
58	Nizzardo et al., 2014	Spinal Muscular Atrophy	mouse	?	neonatal	n=3-10	PMO	dendrimer	Octa-guanidine dendrimer (Vivo-morpholino)	covalent	intracerebroventricular and subcutaneous	single dose or at 0 and 3 days of age	2-24 nM	?	y	y	exon skipping protein expression histology body weight motor function performance in behavioral tests survival motor neuron number neuromuscular junctions toxicity
59	Pandey et al., 2014	Facioscapulohumeral muscular dystrophy	mouse	male	8 weeks	n=3-5	PMO	dendrimer	Octa-guanidine dendrimer (Vivo-morpholino)	covalent	intravenous	weekly for 6 weeks	100 mg/kg PMO or 10 mg/kg vivo-morpholino	7 weeks	y	y	mRNA levels protein expression histology motor function toxicity
60	Peccate et al., 2016	Duchenne Muscular Dystrophy	mouse	?	3 months	n=4-5	PMO; snRNA	peptide and viral	Pip6a and AAV1-U7	both	intramuscular	single dose	1 nmole PPMO; 1*10^10, 3*10^10 or 1*10^11 vg	3 weeks - 39 weeks	y	n	mRNA levels/exon skipping protein expression
61	Rimessi et al., 2009	Duchenne muscular dystrophy	mouse	male	8-10 weeks	n=2-6	2'OMe PS	polymer	Cationic PMMA (T1)	non-covalent	intraperitoneal	weekly for 3 weeks	45 ug (+/- 2.5 mg T1 nanoparticles)	9 weeks	y	y	mRNA levels/exon skipping protein expression biodistribution toxicity
62	Roberts et al., 2012	Duchenne muscular dystrophy	mouse	male	12 weeks	n=4	PMO	peptide	Pip6e (Ac-RXRRBRRXYRFLIRXRBRXRB-OH)	covalent	intravenous	single dose	12.5 mg/kg (160 uL)	2 weeks	y	n	exon skipping protein expression serum biomarkers
63	Rouillon et al., 2015	Duchenne muscular dystrophy	mouse	male	12 weeks	n=4	PMO	peptide	Pip6a (RXRRBRRXRYQFLIRXRBRXRB)	covalent	intravenous	single dose	12.5 mg/kg	8 weeks	y	n	exon skipping protein expression serum biomarkers
64	Shababi et al., 2011	Spinal Muscular Atrophy	mouse	?	neonatal (2 days)	n=14-16	plasmid DNA	polymer	PEI (2.5 kDa linear homopolymer)	non-covalent	intracerebroventricular	daily for 3 days	10 ug/injection (6 uL)		y	n	mRNA levels/exon skipping protein expression body weight survival
65	Shababi et al., 2012	Spinal Muscular Atrophy	mouse	?	neonatal (2 days)	n=3	plasmid DNA	polymer	PEI (2.5 kDa linear homopolymer)	non-covalent	intracerebroventricular	single dose	10 ug	3 days	y	n	exon skipping protein expression
66	Shabanpoor et al., 2015	Duchenne muscular dystrophy	mouse	?	24 weeks	n=3	PMO	peptide	Pip6a	covalent	intramuscular	single dose	0.5 nmol	3 weeks	y	n	exon skipping
67	Shabanpoor et al., 2017	Spinal Muscular Atrophy	mouse	?	neonatal (0-4 days); 11-12 weeks	n=4-6	PMO	peptide	RVG; Angiopep-2; THR; PepC7; SynB3-PFV; BR-ApoE (K->A)	covalent	intravenous	single dose; day 0 and 2; weekly for 6 weeks	2.6 nmol (day 4); 1 nmol (=10 mg/kg day 0 and 2); 10 mg/kg (11-12 weeks)	7 days - 7 weeks	y	y	mRNA levels/exon skipping protein expression body weight motor function survival toxicity
68	Sirsi et al., 2008	Duchenne Muscular Dystrophy	mouse	male	6-8 weeks	?	2'OMe PS	peptide-polymer and polymer	PEG-PEI ; TAT5-PEG-PEI ; colloidal gold-TAT5-PEG-PEI	non-covalent	intramuscular	day 0, 3 and 6	5 ug/injection	3 weeks	y	y	protein expression histology toxicity
69	Sirsi et al., 2009	Duchenne Muscular Dystrophy	mouse	male	6-8 weeks	n=4	2'OMe	polymer	PEG-PEI polyplexes in PLGA nanospheres	non-covalent	intramuscular	day 0, 3 and 6	5 ug/injection	3 weeks	y	y	protein expression histology toxicity
70	Taniguchi-Ikeda et al., 2011	Fukuyama congenital muscular dystrophy	mouse	?	2-6 months	n=3	PMO	dendrimer	Octa-guanidine dendrimer (Vivo-morpholino)	covalent	intramuscular or intravenous	day 1, 4 and 7 (im) or day 1 and 7 (iv)	400 mg/kg/injection or 20 mg/kg/injection	21 days	y	n	exon skipping protein expression
71	Vailend et al., 2010	Duchenne Muscular Dystrophy	mouse	male	8 weeks	n=5-6	snRNA	viral	AAV2/1 U7	non-covalent	intrahippocampal	single injection	6.3 x 10^9 vector genome (3 uL total volume)	4 months	y	n	exon skipping protein expression
72	Vulin et al., 2012	Duchenne Muscular Dystrophy	dog	?	3 weeks, 5-15 months	n=1-4	snRNA	viral	AAV2/1 U7	non-covalent	intramuscular or intravenous	one or multiple injections at one time point or reinjection after 12 months	3.5*10^12 vg of each vector or of the tandem vector (assessment of multi-exon skipping); 5*10^10 - 3.5*10^12 vg (dose-escalation study); 1.4*10^13 vg of AAV1-U7E6 and AAV1-U7E8 each (Locoregional delivery); 3.5*10^12 vg of tandem vector (muscle function and NMR); reinjection 3.5*10^12 viral genomes of each vector	5 years	y	n	exon skipping protein expression motor function toxicity calcium overloading
73	Wang et al., 2010	Duchenne Muscular Dystrophy	mouse	?	6-8 weeks	n=3	2'OMe PS; PMO; PNA	peptide	TAT (2'OMe PS); Pip2b or (RXR)4 (PMO and PNA)	covalent	intramuscular	single dose	5 ug	?	y	y	exon skipping protein expression
74	Wang et al., 2013	Duchenne Muscular Dystrophy	mouse	?	4-5 weeks	n=5	PMO	polymer	PEI-conjugated pluronic copolymers (PCMs)	non-covalent	intramuscular or intravenous	single dose	2 ug (im) or 2 mg (iv)	2 weeks	y	y	exon skipping protein expression toxicity
75	Wang et al., 2014a	Duchenne Muscular Dystrophy	mouse	?	4-5 weeks	?	2'OMe PS	polymer	PEI-conjugated pluronic copolymers (PCMs)	non-covalent	intramuscular	single dose	2 ug	2 weeks	y	y	exon skipping protein expression toxicity
76	Wang et al., 2014b	Duchenne Muscular Dystrophy	mouse	?	4-5 weeks	n=4	PMO	polymer	Tris[2-(Acryloyloxy)Ethyl]Isocyanurate cross-linked PEI	non-covalent	intramuscular	single dose	2 ug	2 weeks	y	y	exon skipping protein expression toxicity
77	Wang et al., 2015a	Duchenne Muscular Dystrophy	mouse	?	4-5 weeks	n=5	2'OMe PS	polymer	Cationic amphiphilic copolymers Tween 85 and low Mw PEI	non-covalent	intramuscular	single dose	5 ug	2 weeks	y	y	exon skipping protein expression toxicity
78	Wang et al., 2015b	Duchenne Muscular Dystrophy	mouse	?	4-5 weeks	n=5	PMO	polymer	PDDAC polyelectrolytes; protamine	non-covalent	intramuscular	single dose	2 ug	2 weeks	y	y	exon skipping protein expression toxicity
79	Wang et al., 2016	Duchenne Muscular Dystrophy	mouse	?	4-5 weeks	n=3-5	2'OMe PS; PMO	polymer	Poly(ester amines) (PEA)	non-covalent	intramuscular or intravenous	single dose	5 ug 2'OMe or 2 ug PMO (im); 1 mg PMO (iv)	2 weeks	y	y	mRNA levels/exon skipping protein expression
80	Widrick et al., 2011	Duchenne Muscular Dystrophy	mouse	male	4 weeks	n=2-6	PMO	dendrimer	Octa-guanidine dendrimer (Vivo-morpholino)	covalent	intravenous	2x per week for 5 weeks	15 mg /kg for the first four treatments and 20 mg/kg for the last 6	5 weeks	y	n	protein expression muscle mass motor function toxicity
81	Williams et al., 2006	Duchenne Muscular Dystrophy	mouse	male	6-8 weeks	n=4-6	2'OMe PS	polymer	PEG-PEI	non-covalent	intramuscular	single dose	20 ug AON in PEG-PEI polyplexes or alone; 5 ug AON in PEG-PEI polyplexes; 20 ug AON complexed with F-127	3 weeks	y	y	protein expression toxicity
82	Williams et al., 2008	Duchenne Muscular Dystrophy	mouse	male	6-9 weeks	n=2	2'OMe PS	polymer	PEG-PEI	non-covalent	intramuscular	weekly for 3 weeks or twice weekly for 6 weeks	1-20 ug/injection or 1-5 ug/injection	6 weeks	y	n	protein expression toxicity
83	Wu et al., 2008	Duchenne Muscular Dystrophy	mouse	male	4-5 weeks and 4 months	n=5-10	PMO	peptide	B peptide (RXRRBR)2XB	covalent	intramuscular or intravenous	single dose or 6x biweekly	2 ug of PMO or PPMO (im) or 30 mg/kg (iv)	3 months	y	y	exon skipping protein expression histology motor function survival cardiac function serum biomarkers toxicity
84	Wu et al., 2009	Duchenne Muscular Dystrophy	mouse	?	4-5 weeks	n=6	PMO	dendrimer or peptide	Octa-guanidine dendrimer (Vivo-morpholino) and Endo-Porter	covalent	intramuscular, intravenous or intraperitoneal	single dose (im), single dose or 10x every other day (ip), single dose or 5x biweekly (iv)	2 and 10 ug (im), 6 mg/kg or 30 mg/kg (single ip dose) or 15 mg/kg (10 ip injections); 6 mg/kg VMO or 300 mg/kg PMO (single iv dose) or 6 mg/kg VMO (5 iv injections)	12 weeks	y	y	exon skipping protein expression histology body weight serum biomarkers toxicity
85	Wu et al., 2012	Duchenne Muscular Dystrophy	mouse	?	4-5 weeks	n=10	PMO	peptide	B peptide (RXRRBR)2XB	covalent	intravenous	single dose, biweekly for 1 year or monthly for 1 year	30 mg/kg (single dose), 1.5 or 6 mg/kg (biweekly) or 30 mg/kg (monthly)	1 year	y	n	exon skipping protein expression histology motor function survival serum biomarkers toxicity
86	Wu et al., 2014	Duchenne Muscular Dystrophy	mouse	female	20–29, 30–39, 40– 49, 50+ days	n=10	PMO	peptide	B peptide (RXRRBR)2XB	covalent	intravenous	biweekly until end point (2-11 injections)	15 mg/kg	5 weeks	y	n	exon skipping protein expression histology body weight cardiac function survival serum biomarkers toxicity posture eye infections
87	Yin et al., 2008a	Duchenne Muscular Dystrophy	mouse	?	3 weeks, 2 months, and 5–6 months	n=5-6	PNA	peptide	TAT, MSP, AAV6 and AAV8	covalent	intramuscular	single dose	1.25 ug (3-week-old) or 5 ug (2- and 6-month-old); 5, 10 or 20 ug (dose-response)	2 weeks	y	y	protein expression histology toxicity
88	Yin et al., 2008b	Duchenne Muscular Dystrophy	mouse	?	6-8 weeks	n=4-6	PMO	peptide	P007 (RXR)4XB and B peptide (RXRRBR)2XB	covalent	intramuscular or intravenous	single dose	5 ug (im), 6 or 25 mg/kg (iv)	3 weeks; ?	y	n	exon skipping protein expression histology motor function serum biomarkers toxicity
89	Yin et al., 2009	Duchenne Muscular Dystrophy	mouse	?	6-8 weeks	n=4	PMO	peptide	MSP; B peptide; B-MSP; MSP-B	covalent	intravenous	single dose or weekly for 6 weeks	25, 30 and 40 mg/kg (single dose), 3 or 6 mg/kg (weekly)	3 weeks; ?	y	n	exon skipping protein expression motor function biodistribution serum biomarkers toxicity
90	Yin et al., 2010a	Duchenne Muscular Dystrophy	mouse	?	6-8 weeks	n=6	PMO	peptide	B-MSP ((RXRRBR)2-ASSLNIAX)	covalent	intravenous	single dose or 6x biweekly	3 or 6 mg/kg	12 weeks	y	n	exon skipping protein expression histology body weight motor function serum biomarkers toxicity
91	Yin et al., 2010b	Duchenne Muscular Dystrophy	mouse	?	2 and 12 months	?	PNA	peptide	MSP, R9F2, (RXR)4, Pip2b, AAV6	covalent	intramuscular or intravenous	single dose	5 ug (im), 25, 50 or 100 mg/kg (iv)	2 weeks (for experiment with peptide-PNA)	y	y	exon skipping protein expression serum biomarkers
92	Yin et al., 2011	Duchenne Muscular Dystrophy	mouse	?	2 or 6 months	n=6	PMO	peptide	Pip2b, Pip5(e,f,h,j,k,l,m,n,o) or B peptide	covalent	intramuscular or intravenous	single dose	5 ug (im), 25, 18.7 or 12.5 mg/kg (iv)	2 weeks	y	n	exon skipping protein expression motor function serum biomarkers toxicity
93	Yin et al., 2013	Duchenne Muscular Dystrophy	mouse	?	6-8 weeks	n=4	PMO	peptide	9-B and B-9, 3-B and B-3 and B-MSP and MSP-B	covalent	intravenous	single dose	25 mg/kg	10 days	y	n	exon skipping protein expression biodistribution
94	Yokota et al., 2012	Duchenne Muscular Dystrophy	dog	?	3-5 months	n=3-5	PMO	dendrimer	Octa-guanidine dendrimer (Vivo-morpholino)	covalent	intramuscular	single dose	three-cocktail (Ex6A, Ex6B, Ex8A) vPMO: 120 ug or 400 ug each; three-cocktail PMO: 1.2 mg each; single vPMO (Ex6A): 1.2 mg ; three- or four-cocktail vPMO (+Ex8G, +Ex8I or +Ex8K): 120 ug total	8 weeks	y	y	exon skipping protein expression
95	Zhou et al., 2013	Spinal Muscular Atrophy	mouse	?	neonatal (0-1 days); 3 weeks	n=6-7	PMO	dendrimer	Octa-guanidine dendrimer (Vivo-morpholino)	covalent	intracerebroventricular or intravenous; subcutaneous and intraperitoneal; intravenous	single dose or day 0 and 3	20-40 mg/kg PMO or 5-10 mg/kg VMO (single dose) or 40 mg/kg (double dose)	300 days	y	y	exon skipping protein expression body weight survival tail and ear necrosis toxicity
