# Supplementary material for: Assisted delivery of antisense therapeutics in animal models of heritable neurodegenerative and neuromuscular disorders: a systematic review and meta-analysis
Source: Sci Rep. 2018 Mar 8;8:4181. doi: 10.1038/s41598-018-22316-7 (PMC5843643; doi:10.1038/s41598-018-22316-7)
Supplement: Supplementary file 3 — Supplementary Table S2 [file 41598_2018_22316_MOESM3_ESM.xlsx]

## Sheet: RoB and Reporting quality
Ref	Study	1 (Reporting) Is it mentioned that the experiment was randomised?	2 (Bias) Was the allocation sequence adequately generated and applied?	3 (Bias) Were the groups similar at baseline or adjusted for confounders?	4 (Reporting) Is it mentioned that the exp was blinded (level unknown)	5 (Bias) Was the allocation adequately concealed?	6 (Bias) Are the animals randomly housed during the experiment ?	7 (Bias) Were the caregivers/ investigators during the course of the exp. adequately blinded ?	8 (Bias) Were animals selected at random during outcome assessment ?	9 (Bias) Was the outcome assessment adequately blinded ?	10 (Bias) Were incomplete outcome data adequately addressed?	11a (Bias) Does the conflict of interest have a low risk of bias?	11b (Bias) Are all author affiliations non-profit?	11 (Bias) Was the study apparently free of other problems that could cause a high risk of bias?	12 (Reporting) Is a power / sample size calculation shown?	13 (Reporting) Was a conflict of interest statement made?
1	Alter et al. 2009	n	?	?	n	?	?	?	?	?	?	?	y	?	n	n
2	Aoki et al. 2012	n	?	?	n	?	?	?	?	?	?	y	y	y	n	y
3	Bartoli et al. 2006	n	?	?	n	?	?	?	?	?	?	?	y	?	n	n
4	Bassi et al. 2012	n	?	?	n	?	?	?	?	?	?	?	y	?	n	n
5	Betts et al. 2012	n	?	?	n	?	?	?	?	?	?	?	y	?	n	n
6	Betts et al. 2015a	n	?	?	n	?	?	?	?	?	y	n	n	n	n	y
7	Betts et al. 2015b	n	?	?	n	?	?	?	?	?	?	y	n	n	n	y
8	Bish et al. 2012	n	?	?	n	?	?	?	?	?	?	n	y	n	n	y
9	Bremmer-Bout et al. 2004	n	?	?	n	?	?	?	?	?	?	?	y	?	n	n
10	Burki et al. 2015	n	?	?	n	?	?	?	?	?	?	y	y	y	n	y
11	Chiper et al., 2017	n	?	?	n	?	?	?	?	?	?	?	y	?	n	n
12	Coady et al. 2008	n	?	?	n	?	?	?	?	?	?	y	n	n	n	y
13	Coenen-Stass et al. 2015	n	?	?	n	?	?	?	?	?	?	n	y	n	n	y
14	Crisp et al. 2010	n	?	?	n	?	?	?	?	?	y	y	y	y	n	y
15	Dabertrand et al. 2010	n	?	?	n	?	?	?	?	?	?	?	n	n	n	n
16	Dal Mas et al. 2015	n	?	?	n	?	?	?	?	?	?	?	y	?	n	n
17	Dallerac et al. 2011	n	?	?	n	?	?	?	?	?	?	?	y	?	n	n
18	Denti et al. 2006a	n	?	?	n	?	?	?	?	?	n	?	y	?	n	n
19	Denti et al. 2006b	n	?	?	n	?	?	?	?	?	?	y	y	y	n	y
20	Denti et al. 2008	n	?	?	n	?	?	?	?	?	?	y	y	y	n	y
21	Doran et al. 2009	n	?	?	n	?	?	?	?	?	?	y	y	y	n	y
22	Echigoya et al. 2015	n	?	?	n	?	?	?	?	?	y	?	y	?	n	n
23	Echigoya et al., 2017	y	?	?	n	?	?	?	?	?	y	n	n	n	n	y
24	Eckenfelder et al. 2012	n	?	?	n	?	?	?	?	?	y	y	y	y	n	y
25	Falzarano et al. 2013	n	?	?	n	?	?	?	?	?	?	y	y	y	n	y
26	Ferlini et al. 2010	n	?	?	n	?	?	?	?	?	?	y	y	y	n	y
27	Fletcher et al. 2006	n	?	?	n	?	?	?	?	?	?	?	y	?	n	n
28	Fletcher et al. 2007	n	?	?	n	?	?	?	?	?	?	n	n	n	n	y
29	Gao et al. 2014	n	?	?	n	?	?	?	?	?	?	y	y	y	n	y
30	Gebski et al. 2003	n	?	?	n	?	?	?	?	?	?	n	y	n	n	n
31	Godfrey et al. 2015	y	?	?	y	?	?	?	?	y	?	n	n	n	n	y
32	Goyenvalle et al. 2004	n	?	?	n	?	?	?	?	?	?	?	y	?	n	n
33	Goyenvalle et al. 2009	n	?	?	n	?	?	?	?	?	?	?	y	?	n	n
34	Goyenvalle et al. 2010	n	?	?	n	?	?	?	?	?	?	?	n	n	n	n
35	Goyenvalle et al. 2012a	n	?	?	n	?	?	?	?	?	y	y	y	y	n	y
36	Goyenvalle et al. 2012b	n	?	?	n	?	?	?	?	?	?	?	y	?	n	n
37	Graham et al. 2004	n	?	?	n	?	?	?	?	?	?	?	n	n	n	n
38	Hammond et al. 2016	n	?	?	n	?	?	?	?	?	y	y	y	y	n	y
39	Han et al. 2016	n	?	?	y	?	?	?	?	y	?	y	y	y	n	y
40	Hoen et al. 2006	n	?	?	n	?	?	?	?	?	?	?	y	?	n	n
41	Ivanova et al. 2008	n	?	?	n	?	?	?	?	?	?	y	y	y	n	y
42	Jearawiriyapaisarn et al. 2008	n	?	?	n	?	?	?	?	?	?	?	n	n	n	n
43	Jearawiriyapaisarn et al. 2010	n	?	?	y	?	?	?	?	y	y	n	n	n	n	y
44	Jirka et al. 2014	n	?	?	n	?	?	?	?	?	?	n	n	n	n	y
45	Kim et al. 2009	n	?	?	y	?	?	?	?	y	?	?	y	?	n	n
46	Koebis et al. 2013	n	?	?	y	?	?	?	?	y	?	y	y	y	n	y
47	Lee et al. 2002	n	?	?	n	?	?	?	?	?	y	?	y	?	n	n
48	Leger et al. 2013	n	?	?	n	?	?	?	?	?	?	y	n	?	n	y
49	Lu et al. 2003	n	?	?	n	?	?	?	?	?	?	y	y	y	n	y
50	Lu et al. 2005	n	?	?	n	?	?	?	?	?	y	?	y	?	n	n
51	Lu-Nguyen et al. 2015	y	?	?	n	?	?	?	?	?	y	y	y	y	n	y
52	Malerba et al. 2012	n	?	?	n	?	?	?	?	?	?	y	y	y	n	y
53	Mann et al. 2001	n	?	?	n	?	?	?	?	?	?	?	y	?	n	n
54	Mitrpant et al. 2009	n	?	?	n	?	?	?	?	?	?	n	n	n	n	y
55	Morcos et al. 2008	n	?	?	n	?	?	?	?	?	?	n	n	n	n	y
56	Nakamura et al. 2004	n	?	?	n	?	?	?	?	?	?	?	n	n	n	n
57	Negishi et al. 2014	n	?	?	n	?	?	?	?	?	y	y	y	y	n	y
58	Nizzardo et al. 2014	n	?	?	y	?	?	y	?	y	y	y	y	y	n	y
59	Pandey et al. 2014	n	?	?	y	?	?	?	?	y	y	?	y	?	n	n
60	Peccate et al., 2016	n	?	?	n	?	?	?	?	?	n	y	y	y	n	y
61	Rimessi et al. 2009	n	?	?	y	?	?	?	?	y	y	?	y	?	n	n
62	Roberts et al. 2012	n	?	?	n	?	?	?	?	?	n	y	y	y	n	y
63	Rouillon et al. 2015	n	?	?	n	?	?	?	?	?	?	y	y	y	n	y
64	Shababi et al. 2011	n	?	?	n	?	?	?	?	?	?	y	y	y	n	y
65	Shababi et al. 2012	n	?	?	n	?	?	?	?	?	?	?	y	?	n	n
66	Shabanpoor et al. 2015	n	?	?	n	?	?	?	?	?	y	y	y	y	n	y
67	Shabanpoor et al., 2017	n	?	?	n	?	?	?	?	?	?	y	y	y	n	y
68	Sirsi et al. 2008	n	?	?	n	?	?	?	?	?	?	y	y	y	n	y
69	Sirsi et al. 2009	n	?	?	n	?	?	?	?	?	?	y	y	y	n	y
70	Taniguchi-Ikeda et al. 2011	n	?	?	n	?	?	?	?	?	y	y	y	y	n	y
71	Vaillend et al. 2010	n	?	?	n	?	?	?	?	?	?	?	y	?	n	n
72	Vulin et al. 2012	n	?	?	n	?	?	?	?	?	y	?	y	?	n	n
73	Wang et al. 2010	n	?	?	n	?	?	?	?	?	?	y	n	?	n	y
74	Wang et al. 2013	n	?	?	n	?	?	?	?	?	y	y	y	y	n	y
75	Wang et al. 2014a	n	?	?	n	?	?	?	?	?	?	y	y	y	n	y
76	Wang et al. 2014b	n	?	?	n	?	?	?	?	?	?	y	y	y	n	y
77	Wang et al. 2015a	n	?	?	n	?	?	?	?	?	?	y	y	y	n	y
78	Wang et al. 2015b	n	?	?	n	?	?	?	?	?	?	y	y	y	n	y
79	Wang et al., 2016	n	?	?	n	?	?	?	?	?	?	y	y	y	n	y
80	Widrick et al. 2011	n	?	?	n	?	?	?	?	?	?	?	n	n	n	n
81	Williams et al. 2006	n	?	?	n	?	?	?	?	?	?	?	y	?	n	n
82	Williams et al. 2008	n	?	?	n	?	?	?	?	?	?	y	y	y	n	y
83	Wu et al. 2008	n	?	?	n	?	?	?	?	?	?	y	n	n	n	y
84	Wu et al. 2009	n	?	?	n	?	?	?	?	?	y	?	y	?	n	n
85	Wu et al. 2012	n	?	?	n	?	?	?	?	?	y	n	y	n	n	n
86	Wu et al. 2014	n	?	?	n	?	?	?	?	?	y	?	y	?	n	n
87	Yin et al. 2008a	n	?	?	n	?	?	?	?	?	?	?	y	?	n	n
88	Yin et al. 2008b	n	?	?	n	?	?	?	?	?	?	y	n	?	n	y
89	Yin et al. 2009	n	?	?	n	?	?	?	?	?	?	y	y	y	n	y
90	Yin et al. 2010a	n	?	?	n	?	?	?	?	?	y	y	n	?	n	y
91	Yin et al. 2010b	n	?	?	n	?	?	?	?	?	?	y	n	?	n	y
92	Yin et al. 2011	n	?	?	n	?	?	?	?	?	y	?	y	?	n	n
93	Yin et al. 2013	n	?	?	n	?	?	?	?	?	?	y	n	?	n	y
94	Yokota et al. 2012	n	?	?	n	?	?	?	?	?	?	y	y	y	n	y
95	Zhou et al. 2013	n	?	?	n	?	?	?	?	?	y	y	y	y	n	y
	y	3	0	0	8	0	0	1	0	8	25	48	72	39	0	58
	?	0	95	95	0	95	95	94	95	87	67	35	0	35	0	0
	n	92	0	0	87	0	0	0	0	0	3	12	23	21	95	37
